# Supplementary material for: Interfacial Insight of Charge Transport in BaTiO3/Epoxy Composites
Source: Nanomaterials (Basel). 2023 Jan 19;13(3):406. doi: 10.3390/nano13030406 (PMC9920443; doi:10.3390/nano13030406)
Supplement: Supplementary file 1 [file nanomaterials-13-00406-s001.zip]

Archive with 1 entries (1 files):
- nanomaterials-2142405-supplementary.pdf
